# Supplementary material for: Establishment and characterization of a cell line (HCH-1) originating from a human clear cell carcinoma of the ovary
Source: J Ovarian Res. 2016 Jun 4;9:32. doi: 10.1186/s13048-016-0242-y (PMC4893251; doi:10.1186/s13048-016-0242-y)
Supplement: Additional file 1: Table S1. — List of the 50 genes targeted by the Ion AmpliSeq™ Cancer Hotspot Panel v2 (Ion Torrent). (XLS 31 kb) [file 13048_2016_242_MOESM1_ESM.xls]

## Sheet: Sheet1
Additional file 1: Table S1. List of the 50 genes targeted by the Ion AmpliSeqTM Cancer Hotspot Panel v2 (Ion Torrent) (Ion Torrent) Supplementary Table S1. List of the 50 genes targeted by the Ion AmpliSeqTM Cancer Hotspot Panel v2
HUGO GeneSymbol	Description	GeneID
ABL1	ABL proto-oncogene 1, non-receptor tyrosine kinase	25
AKT1	v-akt murine thymoma viral oncogene homolog 1	207
ALK	anaplastic lymphoma receptor tyrosine kinase	238
APC	adenomatous polyposis coli	324
ATM	ataxia telangiectasia mutated	472
BRAF	v-raf murine sarcoma viral oncogene homolog B	673
CDH1	cadherin 1, type 1, E-cadherin (epithelial)	999
CDKN2A	cyclin-dependent kinase inhibitor 2A	1029
CSF1R	colony stimulating factor 1 receptor	1436
CTNNB1	catenin (cadherin-associated protein), beta 1	1499
EGFR	epidermal growth factor receptor	1956
ERBB2	v-erb-b2 avian erythroblastic leukemia viral oncogene homolog 2	2064
ERBB4	v-erb-b2 avian erythroblastic leukemia viral oncogene homolog 4	2066
EZH2	enhancer of zeste homolog 2	2146
FBXW7	F-box and WD repeat domain containing 7, E3 ubiquitin protein ligase	55294
FGFR1	fibroblast growth factor receptor 1	2260
FGFR2	fibroblast growth factor receptor 2	2263
FGFR3	fibroblast growth factor receptor 3	2261
FLT3	fms-related tyrosine kinase 3	2322
GNA11	guanine nucleotide binding protein (G protein), alpha 11 (Gq class)	2767
GNAQ	guanine nucleotide binding protein (G protein), q polypeptide	2776
GNAS	GNAS complex locus	2778
HNF1A	HNF1 homeobox A	6927
HRAS	Harvey rat sarcoma viral oncogene homolog	3265
IDH1	isocitrate dehydrogenase 1 (NADP+)	3417
IDH2	isocitrate dehydrogenase 2 (NADP+), mitochondrial	3418
JAK2	Janus kinase 2	3717
JAK3	Janus kinase 3	3718
KDR	kinase insert domain receptor (a type III receptor tyrosine kinase)	3791
KIT	v-kit Hardy-Zuckerman 4 feline sarcoma viral oncogene homolog	3815
KRAS	Kirsten rat sarcoma viral oncogene homolog	3845
MET	met proto-oncogene	4233
MLH1	mutL homolog 1	4292
MPL	myeloproliferative leukemia virus oncogene	4352
NOTCH1	Notch 1	4851
NPM1	nucleophosmin (nucleolar phosphoprotein B23, numatrin)	4869
NRAS	neuroblastoma RAS viral (v-ras) oncogene homolog	4893
PDGFRA	platelet-derived growth factor receptor, alpha polypeptide	5156
PIK3CA	phosphatidylinositol-4,5-bisphosphate 3-kinase, catalytic subunit alpha	5290
PTEN	phosphatase and tensin homolog	5728
PTPN11	protein tyrosine phosphatase, non-receptor type 11	5781
RB1	retinoblastoma 1	5925
RET	ret proto-oncogene	5979
SMAD4	SMAD family member 4	4089
SMARCB1	SWI/SNF related, matrix associated, actin dependent regulator of chromatin, subfamily b, member 1	6598
SMO	smoothened, frizzled class receptor	6608
SRC	v-src avian sarcoma (Schmidt-Ruppin A-2) viral oncogene homolog	6714
STK11	serine/threonine kinase 11	6794
TP53	tumor protein p53	7157
VHL	von Hippel-Lindau tumor suppressor, E3 ubiquitin protein ligase	7428
